# Supplementary material for: Perceptions and Experiences of Orthodox Health Practitioners and Hospital Administrators towards Integrating Traditional Medicine into the Ghanaian Health System
Source: Int J Environ Res Public Health. 2021 Oct 25;18(21):11200. doi: 10.3390/ijerph182111200 (PMC8582872; doi:10.3390/ijerph182111200)
Supplement: Supplementary file 1 [file ijerph-18-11200-s001.zip]

Archive with 1 entries (1 files):
- ijerph-1387156-supplementary.pdf
